# Supplementary material for: Community health workers trained to conduct verbal autopsies provide better mortality measures than existing surveillance: Results from a cross-sectional study in rural western Uganda
Source: PLoS One. 2019 Feb 13;14(2):e0211482. doi: 10.1371/journal.pone.0211482 (PMC6373919; doi:10.1371/journal.pone.0211482)
Supplement: S3 File — (CSV) [file pone.0211482.s003.csv]

ID	ELDER	MIDAGE	ADULT	CHILD	UNDER5	INFANT	NEONATE	MALE	FEMALE	MAGEGP1	MAGEGP	MAGEGP3	DIED_D1	DIED_D3	DIED_D36	DIED_W1	ACUTE	CHRONIC	SUDDEN	WET_SEAS	DRY_SEAS	HEART_DIS	TUBER	HIV_AIDS	HYPERT	DIABETES	ASTHMA	EPILEPSY	CANCER	COPD	DEMENT	DEPRESS	STROKE	SICKLE	KIDNEY_DIS	LIVER_DIS	MEASLES	MEN_CON	MENCON3	MALARIA	MALARNEG	FEVER	AC_FEVER	CH_FEVER	NIGHT_SW	COUGH	AC_COUGH	CH_COUGH	PR_COUGH
1	y								y									y																								y	y			y		y	y
2			y						y																		y											y		y						y		y
3			y						y																							y										y	y
4			y						y																							y				y		y
5	y							y																	y						y		y					y	y	y		y	y		y	y	y
6			y					y
7			y						y																											y
8			y						y			y																	y													y		y
9			y					y
10			y					y
11	y								y																								y
12	y							y																			y								y	y		y	y			y		y	y	y		y	y
13	y							y														y
14			y					y																								y	y					y	y	y		y	y		y
15			y					y
16			y					y																											y	y		y	y			y		y	y	y		y	y
17		y							y																y				y						y										y
18	y								y																		y													y		y	y		y	y	y
19			y						y															y								y						y	y	y		y	y
20	y								y																						y				y			y	y	y		y	y		y	y		y
21	y							y																	y	y									y			y	y
22			y					y																y								y								y		y	y		y	y	y		y
23			y					y
24			y					y																					y
25	y								y													y	y		y								y					y		y		y		y	y	y		y	y
26		y							y													y			y																					y		y
27		y						y
28			y						y													y			y
29		y							y																				y				y							y		y		y	y
30				y					y	y													y												y					y		y		y		y		y	y
31			y					y
32	y								y																															y		y	y
33		y						y																					y											y		y				y	y		y
34			y					y
35	y							y
36	y							y																																						y	y
37			y					y															y	y																						y	y		y
38			y						y																			y
39				y				y
40	y							y																								y						y	y
41			y						y																																	y	y		y
42			y					y
43			y					y																y
44		y						y														y	y		y							y			y											y	y
45			y					y
46			y					y																												y						y	y		y
47		y						y																		y							y		y	y
48	y								y																		y				y		y					y	y			y	y		y	y		y	y
49	y							y															y																			y	y			y		y	y
50	y								y																																	y	y		y	y	y		y
51		y						y																		y	y						y									y		y
52	y							y																	y	y	y				y	y			y	y		y	y	y		y		y	y
53		y							y													y			y		y		y													y	y
54			y						y
55		y						y																												y				y		y		y		y	y		y
56	y							y														y	y	y	y	y	y								y	y				y		y		y	y	y		y	y
57	y								y														y		y						y	y								y		y		y		y		y	y
58	y							y																			y					y	y													y		y	y
59	y							y																											y							y		y	y
60	y								y																				y											y
61		y						y																																y		y	y			y		y	y
62	y								y													y			y										y					y		y		y		y	y		y
63	y							y														y									y	y			y	y				y		y	y		y	y		y	y
64	y							y														y							y		y	y			y					y		y	y			y	y		y
65	y							y																	y	y														y		y		y	3	y		y	y
66			y					y																																		y	y			y	y
67			y					y															y	y														y				y	y		y	y		y	y
68			y					y																												y				y
69			y					y																																		y	y			y		y
70			y					y																																		y	y		y	y		y	y
71	y								y																								y					y				y		y		y		y
72			y					y
73			y						y													y										y				y						y		y	y
74	y							y														y									y									y		y		y	y	y		y	y
75	y								y																y								y					y	y	y		y		y	y
76	y							y																	y									y				y	y	y		y	y		y
77	y							y															y		y				y											y		y	y		y	y		y	y
78			y					y
79	y								y																																	y	y			y		y
80			y					y														y										y								y		y	y		y	y	y
81	y								y																						y									y		y	y		y	y		y	y
82			y					y
83				y					y
84		y						y																														y	y
85			y						y																y	y														y		y	y		y
86		y						y															y						y		y							y								y		y
87	y								y																				y			y	y					y	y	y		y	y		y	y		y	y
88	y							y																								y						y	y	y		y	y		y	y	y		y
89			y						y																				y			y						y		y		y	y		y	y		y	y
90			y						y
91	y							y														y									y		y					y	y							y		y	y
92	y							y															y	y	y		y					y			y	y				y		y	y			y		y	y
93		y						y																														y	y	y		y		y	y	y		y
94			y					y
95	y							y																																		y	y			y	y		y
96		y						y
97			y					y																y									y			y				y		y		y
98			y					y																																						y		y
99	y							y																		y					y	y						y		y		y		y	y	y	y		y
100	y								y																y																	y		y	y	y	y		y
101		y						y																							y									y		y	y		y	y	y		y
102			y						y																																	y	y		y
103			y						y														y			y	y					y			y							y	y		y	y	y		y
104			y						y															y								y						y		y		y	y		y	y	y
105	y							y																																		y	y		y	y	y		y
106			y						y
107				y					y																																	y		y
108	y							y																									y									y	y			y		y	y
109			y					y
110	y							y																			y				y	y						y	y	y		y		y	y	y		y	y
111			y						y														y	y								y								y						y		y
112			y						y															y																y		y		y		y		y	y
113	y								y																						y	y	y					y	y			y	y			y	y
114			y					y														y									y															y		y	y
115			y						y																													y	y	y		y	y		y	y	y		y
116			y					y																												y						y	y
117		y						y
118			y					y															y	y				y							y	y				y		y	y			y		y	y
119			y						y																y										y	y
120			y					y																				y			y							y	y
121		y						y														y			y							y								y		y	y		y	y		y
122			y						y															y																y		y	y		y	y		y	y
123			y					y															y	y							y											y	y		y	y	y
124		y						y															y								y	y						y	y	y		y	y		y	y		y	y
125			y						y																				y													y		y	y	y	y		y
126	y							y															y				y																			y	y
127	y							y														y	y	y							y	y			y					y						y		y
128	y							y														y	y				y													y		y		y	y	y		y	y
129			y					y
130			y						y
131		y							y																y				y							y		y	y							y		y	y
132		y						y
133			y					y
134			y						y															y							y									y		y	y		y	y	y
135			y					y
136			y					y
137			y						y															y														y	y	y		y	y		y	y		y
138		y							y																						y	y	y				y	y	y			y	y
139			y						y													y							y											y		y		y	y	y		y
140	y								y																y
141	y								y
142	y							y																							y	y	y							y		y	y			y		y	y
143			y					y
144			y						y																y							y		y		y						y		y	y	y	y
145	y								y																y	y	y	y			y	y										y		y	y	y		y	y
146	y							y																	y								y					y	y	y		y	y			y	y
147		y						y														y				y	y					y	y		y			y	y	y						y		y	y
148				y				y																y													y	y				y		y	y
149						y			y																																					y	y
150						y		y																			y													y		y	y		y
151						y		y
152						y		y																y										y
153						y			y																									y								y			y
154					y				y
155					y				y																													y	y
156						y		y																																						y	y
157				y				y																																y		y
158						y		y																																		y
159					y				y																															y		y	y		y
160					y			y											y
161					y				y																															y		y	y			y	y
162					y				y																															y		y	y			y	y
163				y				y																																y		y	y
164				y				y
165					y				y
166						y		y																																		y	y			y	y
167						y		y																			y													y		y	y		y
168					y			y																																y		y	y		y	y	y
169					y			y																			y													y		y	y		y	y	y		y
170					y				y
171						y		y																														y								y	y
172						y		y
173						y			y																																	y	y
174					y				y																																					y	y
175						y		y															y																	y		y	y			y	y
176						y			y																																	y	y		y	y	y
177						y		y																																						y	y
178					y			y																																						y	y		y
179					y				y																																					y	y		y
180						y			y																																	y	y		y
181				y				y																																		y	y		y
182					y			y																																y		y	y		y	y	y		y
183					y				y																															y		y	y		y
184						y		y																																y		y				y	y
185						y		y																																y		y	y		y	y	y
186				y				y																																y		y	y		y	y	y		y
187					y				y																		y																			y		y
188					y			y																			y													y		y	y		y	y		y	y
189				y					y																		y											y	y	y						y		y
190					y				y													y													y	y						y		y	y	y		y
191					y			y																																y
192						y		y																												y						y	y		y	y	y		y
193					y				y																																					y	y
194				y					y																				y									y	y			y		y
195						y			y																																	y	y
196							y	y					y						y
197							y		y				y						y
198							y		y							y
199							y		y							y	y		y
200							y	y							y																											y				y
201							y		y						y
202							y	y					y						y
203							y	y					y
204							y		y							y																														y
205							y	y						y
206							y	y							y
207							y	y								y																										y	y			y
208							y		y						y
209							y		y				y
210							y	y					y
211							y	y					y
212							y	y
213							y	y								y	y																													y
214							y		y				y
215							y	y
216							y	y								y	y
217							y	y					y
218							y	y					y
219							y	y							y
220							y	y					y
221							y	y								y	y																									y				y
222							y	y					y
223							y	y					y
224							y	y																																		y
225							y		y				y
226							y		y						y
227							y		y					y			y
228							y	y							y
229							y	y							y
230							y	y								y																										y	y
231							y		y							y																										y				y
232							y		y				y
233							y	y								y
[truncated: 196 more columns]
